# Supplementary material for: Keratin Scaffolds Containing Casomorphin Stimulate Macrophage Infiltration and Accelerate Full-Thickness Cutaneous Wound Healing in Diabetic Mice
Source: Molecules. 2021 Apr 27;26(9):2554. doi: 10.3390/molecules26092554 (PMC8125279; doi:10.3390/molecules26092554)
Supplement: Supplementary file 1 [file molecules-26-02554-s001.zip]

Archive with 1 entries (1 files):
- molecules-1164498-supplementary.pdf
